# Supplementary material for: Mangrove species classification using a proposed ensemble U-Net model and Planet satellite imagery: A case study in Ngoc Hien district, Ca Mau province, Vietnam
Source: PLoS One. 2025 Aug 6;20(8):e0327315. doi: 10.1371/journal.pone.0327315 (PMC12327635; doi:10.1371/journal.pone.0327315)
Supplement: S1 File — (IPYNB) [file pone.0327315.s001.ipynb]

# %% [code]
!pip install opencv-python

# %% [code]
!pip install matplotlib

# %% [code]
!pip install patchify

# %% [code]
!pip install tifffile

# %% [code]
!pip install segmentation_models

# %% [code]
import tensorflow as tf

# %% [code]
import os
os.environ["SM_FRAMEWORK"] = "tf.keras"
from tensorflow import keras

# %% [code]
import os
import cv2
import numpy as np
import glob

from matplotlib import pyplot as plt
from patchify import patchify
import tifffile as tiff
from PIL import Image
import tensorflow as tf
from tensorflow.keras.metrics import MeanIoU
import random
import segmentation_models as sm

# %% [code]
#Quick understanding of the dataset
temp_img = cv2.imread("D:/UNET_TEST/UNET_CaMau/CaMau_2/INPUT_RAW/image/IMAGE_CaMau.tif") #3 channels / spectral bands
plt.imshow(temp_img[:,:,2]) #View each channel...
temp_mask = cv2.imread("D:/UNET_TEST/UNET_CaMau/CaMau_2/INPUT_RAW/mask/Mask_CaMau.tif") #3 channels but all same.
labels, count = np.unique(temp_mask[:,:,0], return_counts=True) #Check for each channel. All chanels are identical
print("Labels are: ", labels, " and the counts are: ", count) #[1 2 3 4]: [Water Trees Crops BuiltArea]

# %% [code]
patch_size = 256

# %% [code]
train_img_dir = "D:/UNET_TEST/UNET_CaMau/CaMau_2/INPUT_Preparation/256_patches/images/"
train_mask_dir = "D:/UNET_TEST/UNET_CaMau/CaMau_2/INPUT_Preparation/256_patches/masks/"

img_list = os.listdir(train_img_dir)
msk_list = os.listdir(train_mask_dir)

num_images = len(os.listdir(train_img_dir))

img_num = random.randint(0, num_images-1)

img_for_plot = cv2.imread(train_img_dir+img_list[img_num], 1)
img_for_plot = cv2.cvtColor(img_for_plot, cv2.COLOR_BGR2RGB)

mask_for_plot =cv2.imread(train_mask_dir+msk_list[img_num], 0)

plt.figure(figsize=(12, 8))
plt.subplot(121)
plt.imshow(img_for_plot)
plt.title('Image')
plt.subplot(122)
plt.imshow(mask_for_plot, cmap='gray')
plt.title('Mask')
plt.show()

# %% [code]
from tensorflow import keras

# %% [code]
#Resizing images, if needed
SIZE_X = 256
SIZE_Y = 256
n_classes = 7 #Number of classes for segmentation

#Capture training image info as a list
train_images = []

for directory_path in glob.glob("D:/UNET_TEST/UNET_CaMau/CaMau_2/INPUT_Preparation/256_patches/images/"):
    for img_path in glob.glob(os.path.join(directory_path, "*.tif")):
        img = cv2.imread(img_path, 1)
        #img = cv2.resize(img, (SIZE_Y, SIZE_X))
        train_images.append(img)

    #Convert list to array for machine learning processing
train_images = np.array(train_images)

#Capture mask/label info as a list
train_masks = []
for directory_path in glob.glob("D:/UNET_TEST/UNET_CaMau/CaMau_2/INPUT_Preparation/256_patches/masks/"):
    for mask_path in glob.glob(os.path.join(directory_path, "*.tif")):
        mask = cv2.imread(mask_path, 0)
        #mask = cv2.resize(mask, (SIZE_Y, SIZE_X), interpolation = cv2.INTER_NEAREST)  #Otherwise ground truth changes due to interpolation
        train_masks.append(mask)

        #Convert list to array for machine learning processing
train_masks = np.array(train_masks)

# %% [code]
!pip install scikit-learn

# %% [code]
#Encode labels... but multi dim array so need to flatten, encode and reshape
from sklearn.preprocessing import LabelEncoder
labelencoder = LabelEncoder()
n, h, w = train_masks.shape
train_masks_reshaped = train_masks.reshape(-1,1)
train_masks_reshaped_encoded = labelencoder.fit_transform(train_masks_reshaped)
train_masks_encoded_original_shape = train_masks_reshaped_encoded.reshape(n, h, w)

np.unique(train_masks_encoded_original_shape)

# %% [code]
#train_images = np.expand_dims(train_images, axis=3)
#train_images = normalize(train_images, axis=1)

train_masks_input = np.expand_dims(train_masks_encoded_original_shape, axis=3)

#Create a subset of data for quick testing
#Picking 10% for testing and remaining for training
from sklearn.model_selection import train_test_split
X1, X_test, y1, y_test = train_test_split(train_images, train_masks_input, test_size = 0.10, random_state = 0)

#Further split training data t a smaller subset for quick testing of models
X_train, X_do_not_use, y_train, y_do_not_use = train_test_split(X1, y1, test_size = 0.5, random_state = 0)

print("Class values in the dataset are ... ", np.unique(y_train))  # 0 is the background/few unlabeled

from tensorflow.keras.utils import to_categorical
train_masks_cat = to_categorical(y_train, num_classes=n_classes)
y_train_cat = train_masks_cat.reshape((y_train.shape[0], y_train.shape[1], y_train.shape[2], n_classes))


test_masks_cat = to_categorical(y_test, num_classes=n_classes)
y_test_cat = test_masks_cat.reshape((y_test.shape[0], y_test.shape[1], y_test.shape[2], n_classes))

# %% [code]
#Reused parameters in all models

n_classes=7
activation='softmax'

LR = 0.0001
optim = keras.optimizers.Adam(LR)

# Segmentation models losses can be combined together by '+' and scaled by integer or float factor
# set class weights for dice_loss (car: 1.; pedestrian: 2.; background: 0.5;)
dice_loss = sm.losses.DiceLoss(class_weights=np.array([0.25, 0.25, 0.25, 0.25]))
focal_loss = sm.losses.CategoricalFocalLoss()
total_loss = dice_loss + (1 * focal_loss)

# actulally total_loss can be imported directly from library, above example just show you how to manipulate with losses
# total_loss = sm.losses.binary_focal_dice_loss # or sm.losses.categorical_focal_dice_loss

metrics = [sm.metrics.IOUScore(threshold=0.5), sm.metrics.FScore(threshold=0.5)]

# %% [code]
import segmentation_models as sm

sm.set_framework('tf.keras')

sm.framework()

# %% [code]
###1st model (M3)
BACKBONE1 = 'seresnext101'
preprocess_input1 = sm.get_preprocessing(BACKBONE1)

# preprocess input
X_train1 = preprocess_input1(X_train)
X_test1 = preprocess_input1(X_test)

# define model
model1 = sm.Unet(BACKBONE1, encoder_weights='imagenet', classes=n_classes, activation=activation)

model1.compile(optimizer='adam', loss=sm.losses.categorical_focal_dice_loss, metrics=metrics)

print(model1.summary())

# %% [code]
history1=model1.fit(X_train1,
          y_train_cat,
          batch_size=8,
          epochs=100,
          verbose=1,
          validation_data=(X_test1, y_test_cat))

# %% [code]
model1.save('seresnext101_100epochs_CaMau_3Models_NEWWW.hdf5')

# %% [code]
acc = history1.history['iou_score']
val_acc = history1.history['val_iou_score']

epochs = range(1, len(acc) +1)

plt.plot(epochs, acc, 'y', label='Training IoU')
plt.plot(epochs, val_acc, 'r', label='Validation IoU')
plt.title('Training and validation IoU')
plt.xlabel('Epochs')
plt.ylabel('IoU')
plt.legend()
plt.show()

# %% [code]
acc = history1.history['iou_score']
val_acc = history1.history['val_iou_score']

plt.plot(epochs, acc, 'y', label='Training IoU')
plt.plot(epochs, val_acc, 'r', label='Validation IoU')
plt.title('Training and validation IoU')
plt.xlabel('Epochs')
plt.ylabel('IoU')
plt.legend()
plt.show()

# %% [code]
###2nd model (M10)

BACKBONE2 = 'mobilenet'
preprocess_input2 = sm.get_preprocessing(BACKBONE2)

# preprocess input
X_train2 = preprocess_input2(X_train)
X_test2 = preprocess_input2(X_test)

# define model
model2 = sm.Unet(BACKBONE2, encoder_weights='imagenet', classes=n_classes, activation=activation)


# compile keras model with defined optimozer, loss and metrics
#model2.compile(optim, total_loss, metrics)
model2.compile(optimizer='adam', loss=sm.losses.categorical_focal_dice_loss, metrics=metrics)


print(model2.summary())

# %% [code]
history2=model2.fit(X_train2,
          y_train_cat,
          batch_size=8,
          epochs=100,
          verbose=1,
          validation_data=(X_test2, y_test_cat))

# %% [code]
model2.save('mobilenet_100epochs_CaMau_3Models_NEWWW.hdf5')

# %% [code]
#plot the training and validation IoU and loss at each epoch
loss = history2.history['loss']
val_loss = history2.history['val_loss']
epochs = range(1, len(loss) + 1)
plt.plot(epochs, loss, 'y', label='Training loss')
plt.plot(epochs, val_loss, 'r', label='Validation loss')
plt.title('Training and validation loss')
plt.xlabel('Epochs')
plt.ylabel('Loss')
plt.legend()
plt.show()

# %% [code]
acc = history2.history['iou_score']
val_acc = history2.history['val_iou_score']

plt.plot(epochs, acc, 'y', label='Training IoU')
plt.plot(epochs, val_acc, 'r', label='Validation IoU')
plt.title('Training and validation IoU')
plt.xlabel('Epochs')
plt.ylabel('IoU')
plt.legend()
plt.show()

# %% [code]
###3rd Model (M12)

BACKBONE3 = 'efficientnetb7'
preprocess_input3 = sm.get_preprocessing(BACKBONE3)

# preprocess input
X_train3 = preprocess_input3(X_train)
X_test3 = preprocess_input3(X_test)


# define model
model3 = sm.Unet(BACKBONE3, encoder_weights='imagenet', classes=n_classes, activation=activation)

# compile keras model with defined optimozer, loss and metrics
#model3.compile(optim, total_loss, metrics)
model3.compile(optimizer='adam', loss=sm.losses.categorical_focal_dice_loss, metrics=metrics)


print(model3.summary())

# %% [code]
history3=model3.fit(X_train3,
          y_train_cat,
          batch_size=8,
          epochs=100,
          verbose=1,
          validation_data=(X_test3, y_test_cat))

# %% [code]
model3.save('efficientnetb7_100epochs_CaMau_3Models_NEWWW.hdf5')

# %% [code]
#plot the training and validation IoU and loss at each epoch
loss = history3.history['loss']
val_loss = history3.history['val_loss']
epochs = range(1, len(loss) + 1)
plt.plot(epochs, loss, 'y', label='Training loss')
plt.plot(epochs, val_loss, 'r', label='Validation loss')
plt.title('Training and validation loss')
plt.xlabel('Epochs')
plt.ylabel('Loss')
plt.legend()
plt.show()

# %% [code]
acc = history3.history['iou_score']
val_acc = history3.history['val_iou_score']

plt.plot(epochs, acc, 'y', label='Training IoU')
plt.plot(epochs, val_acc, 'r', label='Validation IoU')
plt.title('Training and validation IoU')
plt.xlabel('Epochs')
plt.ylabel('IoU')
plt.legend()
plt.show()

# %% [code]
################### PREDICTION - 3 Models ###################

# %% [code]
from keras.models import load_model

model1 = load_model('seresnext101_100epochs_CaMau_3Models_NEWWW.hdf5', compile=False)
model2 = load_model('mobilenet_100epochs_CaMau_3Models_NEWWW.hdf5', compile=False)
model3 = load_model('efficientnetb7_100epochs_CaMau_3Models_NEWWW.hdf5', compile=False)

# %% [code]
#Weighted average ensemble
models = [model1, model2, model3]

#preds = [model.predict(X_test) for model in models]

pred1 = model1.predict(X_test1)
pred2 = model2.predict(X_test2)
pred3 = model3.predict(X_test3)

preds=np.array([pred1, pred2, pred3])

# %% [code]
!pip install pandas

# %% [code]
#Grid search for the best combination of w1, w2, w3 that gives maximum acuracy

import pandas as pd
df = pd.DataFrame([])

for w1 in range(0, 4):
    for w2 in range(0,4):
        for w3 in range(0,4):
            wts = [w1/10.,w2/10.,w3/10.]

            IOU_wted = MeanIoU(num_classes=n_classes)
            wted_preds = np.tensordot(preds, wts, axes=((0),(0)))
            wted_ensemble_pred = np.argmax(wted_preds, axis=3)
            IOU_wted.update_state(y_test[:,:,:,0], wted_ensemble_pred)
            print("Now predciting for weights :", w1/10., w2/10., w3/10., " : IOU = ", IOU_wted.result().numpy())
            df = df.append(pd.DataFrame({'wt1':wts[0],'wt2':wts[1],
                                         'wt3':wts[2], 'IOU': IOU_wted.result().numpy()}, index=[0]), ignore_index=True)

max_iou_row = df.iloc[df['IOU'].idxmax()]
print("Max IOU of ", max_iou_row[3], " obained with w1=", max_iou_row[0],
      " w2=", max_iou_row[1], " and w3=", max_iou_row[2])

# %% [code]
opt_weights = [max_iou_row[0], max_iou_row[1], max_iou_row[2]]

#Use tensordot to sum the products of all elements over specified axes.
opt_weighted_preds = np.tensordot(preds, opt_weights, axes=((0),(0)))
opt_weighted_ensemble_prediction = np.argmax(opt_weighted_preds, axis=3)

# %% [code]
# Calculate IoU for each class of the ensemble
iou_per_class = []
for i in range(n_classes):
    true_class = (y_test[:,:,:,0] == i).astype(int)
    pred_class = (opt_weighted_ensemble_prediction == i).astype(int)
    intersection = np.logical_and(true_class, pred_class).sum()
    union = np.logical_or(true_class, pred_class).sum()
    iou = intersection / union if union != 0 else 0
    iou_per_class.append(iou)
    print(f"Class {i} IoU: {iou}")

# %% [code]
# Calculate overall accuracy
correct_predictions = (opt_weighted_ensemble_prediction == y_test[:,:,:,0]).sum()
total_predictions = np.prod(y_test[:,:,:,0].shape)
overall_accuracy = correct_predictions / total_predictions
print("OA of the ensemble model:", overall_accuracy)

# %% [code]
from sklearn.metrics import f1_score

# Calculate F1 score for the ensemble model
y_test_flat = y_test[:,:,:,0].flatten()
y_pred_flat = opt_weighted_ensemble_prediction.flatten()

overall_f1_score = f1_score(y_test_flat, y_pred_flat, average='weighted')
print("Overall F1 Score of the Ensemble Model:", overall_f1_score)

# Calculate F1 score for each class
f1_per_class = f1_score(y_test_flat, y_pred_flat, average=None, labels=np.arange(n_classes))
for i in range(n_classes):
    print(f"Class {i} F1 Score: {f1_per_class[i]}")

# %% [code]
#Predict on a few images

import random
test_img_number = random.randint(0, len(X_test))
test_img = X_test[test_img_number]
ground_truth=y_test[test_img_number]
test_img_norm=test_img[:,:,:]
test_img_input=np.expand_dims(test_img_norm, 0)

#Weighted average ensemble
models = [model1, model2, model3]

test_img_input1 = preprocess_input1(test_img_input)
test_img_input2 = preprocess_input2(test_img_input)
test_img_input3 = preprocess_input3(test_img_input)

test_pred1 = model1.predict(test_img_input1)
test_pred2 = model2.predict(test_img_input2)
test_pred3 = model3.predict(test_img_input3)

test_preds=np.array([test_pred1, test_pred2, test_pred3])

# %% [code]
#Use tensordot to sum the products of all elements over specified axes.
weighted_test_preds = np.tensordot(test_preds, opt_weights, axes=((0),(0)))
weighted_ensemble_test_prediction = np.argmax(weighted_test_preds, axis=3)[0,:,:]


plt.figure(figsize=(12, 8))
plt.subplot(231)
plt.title('Testing Image')
plt.imshow(test_img[:,:,0], cmap='gray')
plt.subplot(232)
plt.title('Testing Label')
plt.imshow(ground_truth[:,:,0], cmap='jet')
plt.subplot(233)
plt.title('Prediction on test image')
plt.imshow(weighted_ensemble_test_prediction, cmap='jet')
plt.show()

# %% [code]
#Use tensordot to sum the products of all elements over specified axes.
weighted_test_preds = np.tensordot(test_preds, opt_weights, axes=((0),(0)))
weighted_ensemble_test_prediction = np.argmax(weighted_test_preds, axis=3)[0,:,:]


plt.figure(figsize=(12, 8))
plt.subplot(231)
plt.title('Testing Image')
plt.imshow(test_img[:,:,0], cmap='gray')
plt.subplot(232)
plt.title('Testing Label')
plt.imshow(ground_truth[:,:,0], cmap='jet')
plt.subplot(233)
plt.title('Prediction on test image')
plt.imshow(weighted_ensemble_test_prediction, cmap='jet')
plt.show()

# %% [code]
#Use tensordot to sum the products of all elements over specified axes.
weighted_test_preds = np.tensordot(test_preds, opt_weights, axes=((0),(0)))
weighted_ensemble_test_prediction = np.argmax(weighted_test_preds, axis=3)[0,:,:]


plt.figure(figsize=(12, 8))
plt.subplot(231)
plt.title('Testing Image')
plt.imshow(test_img[:,:,0], cmap='gray')
plt.subplot(232)
plt.title('Testing Label')
plt.imshow(ground_truth[:,:,0], cmap='jet')
plt.subplot(233)
plt.title('Prediction on test image')
plt.imshow(weighted_ensemble_test_prediction, cmap='jet')
plt.show()

# %% [code]
#Use tensordot to sum the products of all elements over specified axes.
weighted_test_preds = np.tensordot(test_preds, opt_weights, axes=((0),(0)))
weighted_ensemble_test_prediction = np.argmax(weighted_test_preds, axis=3)[0,:,:]

plt.figure(figsize=(12, 8))
plt.subplot(231)
plt.title('Testing Image')
plt.imshow(test_img[:,:,0], cmap='gray')
plt.subplot(232)
plt.title('Testing Label')
plt.imshow(ground_truth[:,:,0], cmap='jet')
plt.subplot(233)
plt.title('Prediction on test image')
plt.imshow(weighted_ensemble_test_prediction, cmap='jet')
plt.show()
