# Supplementary material for: Mangrove species classification using a proposed ensemble U-Net model and Planet satellite imagery: A case study in Ngoc Hien district, Ca Mau province, Vietnam
Source: PLoS One. 2025 Aug 6;20(8):e0327315. doi: 10.1371/journal.pone.0327315 (PMC12327635; doi:10.1371/journal.pone.0327315)
Supplement: S10 File — (IPYNB) [file pone.0327315.s010.ipynb]

# %% [code]
#Define the model

model_senet154 = sm.Unet(BACKBONE, encoder_weights='imagenet',
                input_shape=(IMG_HEIGHT, IMG_WIDTH, IMG_CHANNELS),
                classes=n_classes, activation='softmax')
model_senet154.compile('Adam', loss=sm.losses.categorical_focal_dice_loss, metrics=[sm.metrics.IOUScore(threshold=0.5), sm.metrics.FScore(threshold=0.5)])

print(model_senet154.summary())
print(model_senet154.input_shape)

# %% [code]
history_senet154 = model_senet154.fit(train_img_gen_senet154,
          steps_per_epoch=steps_per_epoch,
          epochs=100,
          verbose=1,
          validation_data=val_img_gen_senet154,
          validation_steps=val_steps_per_epoch)

# %% [code]
model_senet154.save('CaMau_1Model_SENet154_100e_NEWW**.hdf5')

# %% [code]
#plot the training and validation IoU and loss at each epoch
loss = history_senet154.history['loss']
val_loss = history_senet154.history['val_loss']
# Use the length of the shorter array to determine the number of epochs to plot
epochs = range(1, len(val_loss) + 1)
plt.plot(epochs, loss[:len(val_loss)], 'y', label='Training loss') # Truncate 'loss' to match length of 'val_loss'
plt.plot(epochs, val_loss, 'r', label='Validation loss')
plt.title('Training and validation loss')
plt.xlabel('Epochs')
plt.ylabel('Loss')
plt.legend()
plt.show()

# %% [code]
acc = history_senet154.history['iou_score']
val_acc = history_senet154.history['val_iou_score']

plt.plot(epochs, acc, 'y', label='Training accuracy')
plt.plot(epochs, val_acc, 'r', label='Validation accuracy')
plt.title('Training and validation accuracy')
plt.xlabel('Epochs')
plt.ylabel('IoU')
plt.legend()
plt.show()

# %% [code]
from google.colab import drive
drive.mount('/content/drive')

# %% [code]
from keras.models import load_model

model = load_model('/content/drive/MyDrive/CaMau_2/CaMau_1Model_SENet154_100e_NEWW**.hdf5', compile=False)

#Test generator using validation data.

test_image_batch, test_mask_batch = val_img_gen_senet154.__next__()

#Convert categorical to integer for visualization and IoU calculation
test_mask_batch_argmax = np.argmax(test_mask_batch, axis=3)
test_pred_batch = model.predict(test_image_batch)
test_pred_batch_argmax = np.argmax(test_pred_batch, axis=3)

n_classes = 7
IOU_keras = MeanIoU(num_classes=n_classes)
IOU_keras.update_state(test_pred_batch_argmax, test_mask_batch_argmax)
print("Mean IoU =", IOU_keras.result().numpy())

# %% [code]
# Assuming n_classes is 7
n_classes = 7

# Reshape the values to a 7x7 matrix
values = np.array(IOU_keras.get_weights()).reshape(n_classes, n_classes)

# Calculate IoU for each class
class_IoUs = []
for i in range(1, n_classes):
    intersection = values[i, i]
    union = intersection + np.sum(values[i, :]) - intersection + np.sum(values[:, i]) - intersection
    IoU = intersection / union if union != 0 else float('nan')
    class_IoUs.append(IoU)
    print(f"IoU for class{i} is: {IoU}")

# %% [code]
!pip install scikit-learn
from sklearn.metrics import f1_score

# Flatten the predictions and ground truth masks
true_labels = test_mask_batch_argmax.flatten()
pred_labels = test_pred_batch_argmax.flatten()

# Calculate F1 score
f1 = f1_score(true_labels, pred_labels, average='macro') # Now f1_score is defined and can be used
print(f"F1 Score: {f1}")

# %% [code]
# Calculate F1 Score for each class
class_F1s = []
for i in range(1, n_classes):
    tp = values[i, i]
    fp = np.sum(values[:, i]) - tp
    fn = np.sum(values[i, :]) - tp
    precision = tp / (tp + fp) if (tp + fp) != 0 else 0
    recall = tp / (tp + fn) if (tp + fn) != 0 else 0
    F1 = 2 * (precision * recall) / (precision + recall) if (precision + recall) != 0 else 0
    class_F1s.append(F1)
    print(f"F1 Score for class{i} is: {F1}")

# %% [code]
# Calculate Accuracy for each class
class_accuracies = []
total_instances = np.sum(values)

for i in range(1, n_classes):
    tp = values[i, i]
    tn = total_instances - (np.sum(values[i, :]) + np.sum(values[:, i]) - tp)
    fp = np.sum(values[:, i]) - tp
    fn = np.sum(values[i, :]) - tp
    accuracy = (tp + tn) / total_instances if total_instances != 0 else float('nan')
    class_accuracies.append(accuracy)
    print(f"Accuracy for class{i} is: {accuracy}")

# Calculate Overall Accuracy
overall_accuracy = np.trace(values) / total_instances if total_instances != 0 else float('nan')
print(f"Overall Accuracy: {overall_accuracy}")

# %% [code]
#View a few images, masks and corresponding predictions.
img_num = random.randint(0, test_image_batch.shape[0]-1)

plt.figure(figsize=(12, 8))
plt.subplot(231)
plt.title('Testing Image')
plt.imshow(test_image_batch[img_num])
plt.subplot(232)
plt.title('Testing Label')
plt.imshow(test_mask_batch_argmax[img_num])
plt.subplot(233)
plt.title('Prediction on test image')
plt.imshow(test_pred_batch_argmax[img_num])
plt.show()
