# Supplementary material for: Mangrove species classification using a proposed ensemble U-Net model and Planet satellite imagery: A case study in Ngoc Hien district, Ca Mau province, Vietnam
Source: PLoS One. 2025 Aug 6;20(8):e0327315. doi: 10.1371/journal.pone.0327315 (PMC12327635; doi:10.1371/journal.pone.0327315)
Supplement: S14 File — (IPYNB) [file pone.0327315.s014.ipynb]

# %% [code]
!pip install opencv-python

# %% [code]
!pip install matplotlib

# %% [code]
!pip install patchify

# %% [code]
!pip install tifffile

# %% [code]
!pip install segmentation_models

# %% [code]
!pip install tensorflow==2.15.0

# %% [code]
!pip install keras==2.15.0

# %% [code]
import os
import cv2
import numpy as np
import glob

from matplotlib import pyplot as plt
from patchify import patchify
import tifffile as tiff
from PIL import Image
import tensorflow as tf
from tensorflow.keras.metrics import MeanIoU
import random

# %% [code]
# connect google drive
from google.colab import drive
drive.mount("/content/drive")

# %% [code]
# set the working directory
import os
os.chdir(r'/content/drive/MyDrive/CaMau_2_2')

# %% [code]
# Quick understanding of the dataset
temp_img = cv2.imread("/content/drive/MyDrive/CaMau_2_2/INPUT_RAW/image/IMAGE_CaMau.tif") #3 channels / spectral bands
plt.imshow(temp_img[:,:,2]) #View each channel...
temp_mask = cv2.imread("/content/drive/MyDrive/CaMau_2_2/INPUT_RAW/mask/Mask_CaMau.tif") #3 channels but all same.
labels, count = np.unique(temp_mask[:,:,0], return_counts=True) #Check for each channel. All chanels are identical
print("Labels are: ", labels, " and the counts are: ", count) #[1 2 3 4 5 6]: [Mam Duoc Mix Aquaculture Buildings Sea/River]

# %% [code]
train_img_dir = "/content/drive/MyDrive/CaMau_2_2/INPUT_DONE/train_images/train/"
train_mask_dir = "/content/drive/MyDrive/CaMau_2_2/INPUT_DONE/train_masks/train/"
img_list = os.listdir(train_img_dir)
msk_list = []
for item in img_list:
    if item.startswith('IMAGE_'):
        new_item = item.replace('IMAGE_', 'Mask_', 1)
        msk_list.append(new_item)
    else:
        img_list.append(item)
num_images = len(os.listdir(train_img_dir))


img_num = random.randint(0, num_images-1)
print(img_num)

img_for_plot = cv2.imread(train_img_dir+img_list[img_num], 1)
print(img_list[img_num])
img_for_plot = cv2.cvtColor(img_for_plot, cv2.COLOR_BGR2RGB)

mask_for_plot =cv2.imread(train_mask_dir+msk_list[img_num], 0)
print(msk_list[img_num])
plt.figure(figsize=(12, 8))
plt.subplot(121)
plt.imshow(img_for_plot)
plt.title('Image')
plt.subplot(122)
plt.imshow(mask_for_plot, cmap='gray')
plt.title('Mask')
plt.show()

# %% [code]
import os
os.environ["SM_FRAMEWORK"] = "tf.keras"
from tensorflow import keras

# %% [code]
from tensorflow.keras.utils import normalize
from tensorflow.keras.metrics import MeanIoU
from tensorflow.keras.utils import to_categorical

import segmentation_models as sm

# %% [code]
# Define Generator for images and masks so we can read them directly from the drive.
seed= 24
batch_size= 8
n_classes= 7

from sklearn.preprocessing import MinMaxScaler
scaler = MinMaxScaler()
from tensorflow.keras.utils import to_categorical

# Use this to preprocess input for transfer learning
BACKBONE = 'seresnext101'
preprocess_input = sm.get_preprocessing(BACKBONE)

# %% [code]
# Define a function to perform additional preprocessing after datagen.
#For example, scale images, convert masks to categorical, etc.

import matplotlib.pyplot as plt
from tensorflow.keras.preprocessing.image import ImageDataGenerator

def preprocess_data(img, mask, num_class):
    # Normalize images to the range [0, 1]
    img = img / 255.0
    # One-hot encode masks
    mask = to_categorical(mask, num_classes=num_class)
    return img, mask

# %% [code]
def trainGenerator(train_img_path, train_mask_path, num_class):

    img_data_gen_args = dict(horizontal_flip=True,
                      vertical_flip=True,
                      fill_mode='reflect')

    image_datagen = ImageDataGenerator(**img_data_gen_args)
    mask_datagen = ImageDataGenerator(**img_data_gen_args)

    image_generator = image_datagen.flow_from_directory(
        train_img_path,
        class_mode = None,
        batch_size = batch_size,
        seed = seed,
        shuffle=True)

    mask_generator = mask_datagen.flow_from_directory(
        train_mask_path,
        class_mode = None,
        color_mode = 'grayscale',
        batch_size = batch_size,
        seed = seed,
        shuffle=True)

    train_generator = zip(image_generator, mask_generator)

    for (img, mask) in train_generator:
        img, mask = preprocess_data(img, mask, num_class)
        yield (img, mask)

# %% [code]
train_img_path = "/content/drive/MyDrive/CaMau_2_2/INPUT_DONE/train_images/"
train_mask_path = "/content/drive/MyDrive/CaMau_2_2/INPUT_DONE/train_masks/"
train_img_gen_seresnext101 = trainGenerator(train_img_path, train_mask_path, num_class=7)

val_img_path = "/content/drive/MyDrive/CaMau_2_2/INPUT_DONE/val_images/"
val_mask_path = "/content/drive/MyDrive/CaMau_2_2/INPUT_DONE/val_masks/"
val_img_gen_seresnext101 = trainGenerator(val_img_path, val_mask_path, num_class=7)

# %% [code]
# Make sure the generator is working and that images and masks are indeed lined up.
# Verify generator.... In python 3 next() is renamed as __next__()
x, y = next(train_img_gen_seresnext101)

for i in range(0, 3):
    image = x[i]
    # Convert one-hot encoded mask to a single-channel image with class labels
    mask = np.argmax(y[i], axis=2)
    plt.subplot(1, 2, 1)
    plt.imshow(image)
    plt.subplot(1, 2, 2)
    plt.imshow(mask, cmap='gray') # Now the mask has the correct shape
    plt.show()

# %% [code]
x_val, y_val = val_img_gen_seresnext101.__next__()

for i in range(0,3):
    image = x_val[i]
    mask = np.argmax(y_val[i], axis=2)
    plt.subplot(1,2,1)
    plt.imshow(image)
    plt.subplot(1,2,2)
    plt.imshow(mask, cmap='gray')
    plt.show()

# %% [code]
# Define the model metrcis and load model.

num_train_imgs = len(os.listdir('/content/drive/MyDrive/CaMau_2_2/INPUT_DONE/train_images/train/'))
num_val_images = len(os.listdir('/content/drive/MyDrive/CaMau_2_2/INPUT_DONE/val_images/val/'))
steps_per_epoch = num_train_imgs//batch_size
val_steps_per_epoch = num_val_images//batch_size


IMG_HEIGHT = x.shape[1]
IMG_WIDTH  = x.shape[2]
IMG_CHANNELS = x.shape[3]

n_classes=7

# %% [code]
import segmentation_models as sm

sm.set_framework('tf.keras')

sm.framework()

# %% [code]
#Define the model

model_seresnext101 = sm.Unet(BACKBONE, encoder_weights='imagenet',
                input_shape=(IMG_HEIGHT, IMG_WIDTH, IMG_CHANNELS),
                classes=n_classes, activation='softmax')
model_seresnext101.compile('Adam', loss=sm.losses.dice_loss, metrics=[sm.metrics.IOUScore(threshold=0.5), sm.metrics.FScore(threshold=0.5)])

print(model_seresnext101.summary())
print(model_seresnext101.input_shape)

# %% [code]
history_seresnext101 = model_seresnext101.fit(train_img_gen_seresnext101,
          steps_per_epoch=steps_per_epoch,
          epochs=100,
          verbose=1,
          validation_data=val_img_gen_seresnext101,
          validation_steps=val_steps_per_epoch)

# %% [code]
model_seresnext101.save('CaMau_1Model_SE-ResNeXt101_100e_NEWW_DiceLoss*.hdf5')

# %% [code]


# %% [code]


# %% [code]
#################### DiceLoss ####################

# %% [code]
#plot the training and validation IoU and loss at each epoch
loss = history_seresnext101.history['loss']
val_loss = history_seresnext101.history['val_loss']
# Use the length of the shorter array to determine the number of epochs to plot
epochs = range(1, len(val_loss) + 1)
plt.plot(epochs, loss[:len(val_loss)], 'y', label='Training loss') # Truncate 'loss' to match length of 'val_loss'
plt.plot(epochs, val_loss, 'r', label='Validation loss')
plt.title('Training and validation loss')
plt.xlabel('Epochs')
plt.ylabel('Loss')
plt.legend()
plt.show()

# %% [code]
acc = history_seresnext101.history['iou_score']
val_acc = history_seresnext101.history['val_iou_score']

plt.plot(epochs, acc, 'y', label='Training accuracy')
plt.plot(epochs, val_acc, 'r', label='Validation accuracy')
plt.title('Training and validation accuracy')
plt.xlabel('Epochs')
plt.ylabel('accuracy')
plt.legend()
plt.show()

# %% [code]
from keras.models import load_model

model = load_model('CaMau_1Model_SE-ResNeXt101_100e_NEWW_DiceLoss*.hdf5', compile=False)

#Test generator using validation data.

test_image_batch, test_mask_batch = val_img_gen_seresnext101.__next__()

#Convert categorical to integer for visualization and IoU calculation
test_mask_batch_argmax = np.argmax(test_mask_batch, axis=3)
test_pred_batch = model.predict(test_image_batch)
test_pred_batch_argmax = np.argmax(test_pred_batch, axis=3)

n_classes = 7
IOU_keras = MeanIoU(num_classes=n_classes)
IOU_keras.update_state(test_pred_batch_argmax, test_mask_batch_argmax)
print("Mean IoU =", IOU_keras.result().numpy())

# %% [code]
# Assuming n_classes is 7
n_classes = 7

# Reshape the values to a 7x7 matrix
values = np.array(IOU_keras.get_weights()).reshape(n_classes, n_classes)

# Calculate IoU for each class
class_IoUs = []
for i in range(1, n_classes):
    intersection = values[i, i]
    union = intersection + np.sum(values[i, :]) - intersection + np.sum(values[:, i]) - intersection
    IoU = intersection / union if union != 0 else float('nan')
    class_IoUs.append(IoU)
    print(f"IoU for class{i} is: {IoU}")

# %% [code]
!pip install scikit-learn
from sklearn.metrics import f1_score

# Flatten the predictions and ground truth masks
true_labels = test_mask_batch_argmax.flatten()
pred_labels = test_pred_batch_argmax.flatten()

# Calculate F1 score
f1 = f1_score(true_labels, pred_labels, average='macro') # Now f1_score is defined and can be used
print(f"F1 Score: {f1}")

# %% [code]
# Calculate F1 Score for each class
class_F1s = []
for i in range(1, n_classes):
    tp = values[i, i]
    fp = np.sum(values[:, i]) - tp
    fn = np.sum(values[i, :]) - tp
    precision = tp / (tp + fp) if (tp + fp) != 0 else 0
    recall = tp / (tp + fn) if (tp + fn) != 0 else 0
    F1 = 2 * (precision * recall) / (precision + recall) if (precision + recall) != 0 else 0
    class_F1s.append(F1)
    print(f"F1 Score for class{i} is: {F1}")

# %% [code]
# Calculate Accuracy for each class
class_accuracies = []
total_instances = np.sum(values)

for i in range(1, n_classes):
    tp = values[i, i]
    tn = total_instances - (np.sum(values[i, :]) + np.sum(values[:, i]) - tp)
    fp = np.sum(values[:, i]) - tp
    fn = np.sum(values[i, :]) - tp
    accuracy = (tp + tn) / total_instances if total_instances != 0 else float('nan')
    class_accuracies.append(accuracy)
    print(f"Accuracy for class{i} is: {accuracy}")

# Calculate Overall Accuracy
overall_accuracy = np.trace(values) / total_instances if total_instances != 0 else float('nan')
print(f"Overall Accuracy: {overall_accuracy}")

# %% [code]
#View a few images, masks and corresponding predictions.
img_num = random.randint(0, test_image_batch.shape[0]-1)

plt.figure(figsize=(12, 8))
plt.subplot(231)
plt.title('Testing Image')
plt.imshow(test_image_batch[img_num])
plt.subplot(232)
plt.title('Testing Label')
plt.imshow(test_mask_batch_argmax[img_num])
plt.subplot(233)
plt.title('Prediction on test image')
plt.imshow(test_pred_batch_argmax[img_num])
plt.show()

# %% [code]


# %% [code]


# %% [code]
#################### FocalLoss ####################

# %% [code]
#plot the training and validation IoU and loss at each epoch
loss = history_seresnext101.history['loss']
val_loss = history_seresnext101.history['val_loss']
# Use the length of the shorter array to determine the number of epochs to plot
epochs = range(1, len(val_loss) + 1)
plt.plot(epochs, loss[:len(val_loss)], 'y', label='Training loss') # Truncate 'loss' to match length of 'val_loss'
plt.plot(epochs, val_loss, 'r', label='Validation loss')
plt.title('Training and validation loss')
plt.xlabel('Epochs')
plt.ylabel('Loss')
plt.legend()
plt.show()

# %% [code]
acc = history_seresnext101.history['iou_score']
val_acc = history_seresnext101.history['val_iou_score']

plt.plot(epochs, acc, 'y', label='Training accuracy')
plt.plot(epochs, val_acc, 'r', label='Validation accuracy')
plt.title('Training and validation accuracy')
plt.xlabel('Epochs')
plt.ylabel('accuracy')
plt.legend()
plt.show()

# %% [code]
from keras.models import load_model

model = load_model('CaMau_1Model_SE-ResNeXt101_100e_NEWW_FocalLoss*.hdf5', compile=False)

#Test generator using validation data.

test_image_batch, test_mask_batch = val_img_gen_seresnext101.__next__()

#Convert categorical to integer for visualization and IoU calculation
test_mask_batch_argmax = np.argmax(test_mask_batch, axis=3)
test_pred_batch = model.predict(test_image_batch)
test_pred_batch_argmax = np.argmax(test_pred_batch, axis=3)

n_classes = 7
IOU_keras = MeanIoU(num_classes=n_classes)
IOU_keras.update_state(test_pred_batch_argmax, test_mask_batch_argmax)
print("Mean IoU =", IOU_keras.result().numpy())

# %% [code]
# Assuming n_classes is 7
n_classes = 7

# Reshape the values to a 7x7 matrix
values = np.array(IOU_keras.get_weights()).reshape(n_classes, n_classes)

# Calculate IoU for each class
class_IoUs = []
for i in range(1, n_classes):
    intersection = values[i, i]
    union = intersection + np.sum(values[i, :]) - intersection + np.sum(values[:, i]) - intersection
    IoU = intersection / union if union != 0 else float('nan')
    class_IoUs.append(IoU)
    print(f"IoU for class{i} is: {IoU}")

# %% [code]
!pip install scikit-learn
from sklearn.metrics import f1_score

# Flatten the predictions and ground truth masks
true_labels = test_mask_batch_argmax.flatten()
pred_labels = test_pred_batch_argmax.flatten()

# Calculate F1 score
f1 = f1_score(true_labels, pred_labels, average='macro') # Now f1_score is defined and can be used
print(f"F1 Score: {f1}")

# %% [code]
# Calculate F1 Score for each class
class_F1s = []
for i in range(1, n_classes):
    tp = values[i, i]
    fp = np.sum(values[:, i]) - tp
    fn = np.sum(values[i, :]) - tp
    precision = tp / (tp + fp) if (tp + fp) != 0 else 0
    recall = tp / (tp + fn) if (tp + fn) != 0 else 0
    F1 = 2 * (precision * recall) / (precision + recall) if (precision + recall) != 0 else 0
    class_F1s.append(F1)
    print(f"F1 Score for class{i} is: {F1}")

# %% [code]
# Calculate Accuracy for each class
class_accuracies = []
total_instances = np.sum(values)

for i in range(1, n_classes):
    tp = values[i, i]
    tn = total_instances - (np.sum(values[i, :]) + np.sum(values[:, i]) - tp)
    fp = np.sum(values[:, i]) - tp
    fn = np.sum(values[i, :]) - tp
    accuracy = (tp + tn) / total_instances if total_instances != 0 else float('nan')
    class_accuracies.append(accuracy)
    print(f"Accuracy for class{i} is: {accuracy}")

# Calculate Overall Accuracy
overall_accuracy = np.trace(values) / total_instances if total_instances != 0 else float('nan')
print(f"Overall Accuracy: {overall_accuracy}")

# %% [code]
#View a few images, masks and corresponding predictions.
img_num = random.randint(0, test_image_batch.shape[0]-1)

plt.figure(figsize=(12, 8))
plt.subplot(231)
plt.title('Testing Image')
plt.imshow(test_image_batch[img_num])
plt.subplot(232)
plt.title('Testing Label')
plt.imshow(test_mask_batch_argmax[img_num])
plt.subplot(233)
plt.title('Prediction on test image')
plt.imshow(test_pred_batch_argmax[img_num])
plt.show()

# %% [code]


# %% [code]


# %% [code]
#################### FocalLoss + DissLoss ####################

# %% [code]
#plot the training and validation IoU and loss at each epoch
loss = history_seresnext101.history['loss']
val_loss = history_seresnext101.history['val_loss']
# Use the length of the shorter array to determine the number of epochs to plot
epochs = range(1, len(val_loss) + 1)
plt.plot(epochs, loss[:len(val_loss)], 'y', label='Training loss') # Truncate 'loss' to match length of 'val_loss'
plt.plot(epochs, val_loss, 'r', label='Validation loss')
plt.title('Training and validation loss')
plt.xlabel('Epochs')
plt.ylabel('Loss')
plt.legend()
plt.show()

# %% [code]
acc = history_seresnext101.history['iou_score']
val_acc = history_seresnext101.history['val_iou_score']

plt.plot(epochs, acc, 'y', label='Training accuracy')
plt.plot(epochs, val_acc, 'r', label='Validation accuracy')
plt.title('Training and validation accuracy')
plt.xlabel('Epochs')
plt.ylabel('accuracy')
plt.legend()
plt.show()

# %% [code]
from keras.models import load_model

model = load_model('CaMau_1Model_SE-ResNeXt101_100e_NEWW.hdf5', compile=False)

#Test generator using validation data.

test_image_batch, test_mask_batch = val_img_gen_seresnext101.__next__()

#Convert categorical to integer for visualization and IoU calculation
test_mask_batch_argmax = np.argmax(test_mask_batch, axis=3)
test_pred_batch = model.predict(test_image_batch)
test_pred_batch_argmax = np.argmax(test_pred_batch, axis=3)

n_classes = 7
IOU_keras = MeanIoU(num_classes=n_classes)
IOU_keras.update_state(test_pred_batch_argmax, test_mask_batch_argmax)
print("Mean IoU =", IOU_keras.result().numpy())

# %% [code]
# Assuming n_classes is 7
n_classes = 7

# Reshape the values to a 7x7 matrix
values = np.array(IOU_keras.get_weights()).reshape(n_classes, n_classes)

# Calculate IoU for each class
class_IoUs = []
for i in range(1, n_classes):
    intersection = values[i, i]
    union = intersection + np.sum(values[i, :]) - intersection + np.sum(values[:, i]) - intersection
    IoU = intersection / union if union != 0 else float('nan')
    class_IoUs.append(IoU)
    print(f"IoU for class{i} is: {IoU}")

# %% [code]
!pip install scikit-learn
from sklearn.metrics import f1_score

# Flatten the predictions and ground truth masks
true_labels = test_mask_batch_argmax.flatten()
pred_labels = test_pred_batch_argmax.flatten()

# Calculate F1 score
f1 = f1_score(true_labels, pred_labels, average='macro') # Now f1_score is defined and can be used
print(f"F1 Score: {f1}")

# %% [code]
# Calculate F1 Score for each class
class_F1s = []
for i in range(1, n_classes):
    tp = values[i, i]
    fp = np.sum(values[:, i]) - tp
    fn = np.sum(values[i, :]) - tp
    precision = tp / (tp + fp) if (tp + fp) != 0 else 0
    recall = tp / (tp + fn) if (tp + fn) != 0 else 0
    F1 = 2 * (precision * recall) / (precision + recall) if (precision + recall) != 0 else 0
    class_F1s.append(F1)
    print(f"F1 Score for class{i} is: {F1}")

# %% [code]
# Calculate Accuracy for each class
class_accuracies = []
total_instances = np.sum(values)

for i in range(1, n_classes):
    tp = values[i, i]
    tn = total_instances - (np.sum(values[i, :]) + np.sum(values[:, i]) - tp)
    fp = np.sum(values[:, i]) - tp
    fn = np.sum(values[i, :]) - tp
    accuracy = (tp + tn) / total_instances if total_instances != 0 else float('nan')
    class_accuracies.append(accuracy)
    print(f"Accuracy for class{i} is: {accuracy}")

# Calculate Overall Accuracy
overall_accuracy = np.trace(values) / total_instances if total_instances != 0 else float('nan')
print(f"Overall Accuracy: {overall_accuracy}")

# %% [code]
#View a few images, masks and corresponding predictions.
img_num = random.randint(0, test_image_batch.shape[0]-1)

plt.figure(figsize=(12, 8))
plt.subplot(231)
plt.title('Testing Image')
plt.imshow(test_image_batch[img_num])
plt.subplot(232)
plt.title('Testing Label')
plt.imshow(test_mask_batch_argmax[img_num])
plt.subplot(233)
plt.title('Prediction on test image')
plt.imshow(test_pred_batch_argmax[img_num])
plt.show()
