# Supplementary material for: Mangrove species classification using a proposed ensemble U-Net model and Planet satellite imagery: A case study in Ngoc Hien district, Ca Mau province, Vietnam
Source: PLoS One. 2025 Aug 6;20(8):e0327315. doi: 10.1371/journal.pone.0327315 (PMC12327635; doi:10.1371/journal.pone.0327315)
Supplement: S15 File — (ZIP) [file pone.0327315.s015.zip]

Archive with 1,109 entries (1,100 files):
- INPUT_DONE/
- INPUT_DONE/train_images/
- INPUT_DONE/train_images/train/
- INPUT_DONE/train_images/train/IMAGE_CaMau.tifpatch_016.tif
- INPUT_DONE/train_images/train/IMAGE_CaMau.tifpatch_017.tif
- INPUT_DONE/train_images/train/IMAGE_CaMau.tifpatch_018.tif
- INPUT_DONE/train_images/train/IMAGE_CaMau.tifpatch_019.tif
- INPUT_DONE/train_images/train/IMAGE_CaMau.tifpatch_020.tif
- INPUT_DONE/train_images/train/IMAGE_CaMau.tifpatch_021.tif
- INPUT_DONE/train_images/train/IMAGE_CaMau.tifpatch_023.tif
- INPUT_DONE/train_images/train/IMAGE_CaMau.tifpatch_024.tif
- INPUT_DONE/train_images/train/IMAGE_CaMau.tifpatch_025.tif
- INPUT_DONE/train_images/train/IMAGE_CaMau.tifpatch_026.tif
- INPUT_DONE/train_images/train/IMAGE_CaMau.tifpatch_027.tif
- INPUT_DONE/train_images/train/IMAGE_CaMau.tifpatch_028.tif
- INPUT_DONE/train_images/train/IMAGE_CaMau.tifpatch_029.tif
- INPUT_DONE/train_images/train/IMAGE_CaMau.tifpatch_030.tif
- INPUT_DONE/train_images/train/IMAGE_CaMau.tifpatch_031.tif
- INPUT_DONE/train_images/train/IMAGE_CaMau.tifpatch_033.tif
- INPUT_DONE/train_images/train/IMAGE_CaMau.tifpatch_034.tif
- INPUT_DONE/train_images/train/IMAGE_CaMau.tifpatch_035.tif
- INPUT_DONE/train_images/train/IMAGE_CaMau.tifpatch_036.tif
- INPUT_DONE/train_images/train/IMAGE_CaMau.tifpatch_037.tif
- INPUT_DONE/train_images/train/IMAGE_CaMau.tifpatch_038.tif
- INPUT_DONE/train_images/train/IMAGE_CaMau.tifpatch_040.tif
- INPUT_DONE/train_images/train/IMAGE_CaMau.tifpatch_042.tif
- INPUT_DONE/train_images/train/IMAGE_CaMau.tifpatch_045.tif
- INPUT_DONE/train_images/train/IMAGE_CaMau.tifpatch_047.tif
- INPUT_DONE/train_images/train/IMAGE_CaMau.tifpatch_1011.tif
- INPUT_DONE/train_images/train/IMAGE_CaMau.tifpatch_1014.tif
- INPUT_DONE/train_images/train/IMAGE_CaMau.tifpatch_1015.tif
- INPUT_DONE/train_images/train/IMAGE_CaMau.tifpatch_1016.tif
- INPUT_DONE/train_images/train/IMAGE_CaMau.tifpatch_1018.tif
- INPUT_DONE/train_images/train/IMAGE_CaMau.tifpatch_1019.tif
- INPUT_DONE/train_images/train/IMAGE_CaMau.tifpatch_102.tif
- INPUT_DONE/train_images/train/IMAGE_CaMau.tifpatch_1021.tif
- INPUT_DONE/train_images/train/IMAGE_CaMau.tifpatch_1023.tif
- INPUT_DONE/train_images/train/IMAGE_CaMau.tifpatch_1024.tif
- INPUT_DONE/train_images/train/IMAGE_CaMau.tifpatch_1025.tif
- INPUT_DONE/train_images/train/IMAGE_CaMau.tifpatch_1026.tif
- INPUT_DONE/train_images/train/IMAGE_CaMau.tifpatch_1028.tif
- INPUT_DONE/train_images/train/IMAGE_CaMau.tifpatch_1029.tif
- INPUT_DONE/train_images/train/IMAGE_CaMau.tifpatch_103.tif
- INPUT_DONE/train_images/train/IMAGE_CaMau.tifpatch_1030.tif
- INPUT_DONE/train_images/train/IMAGE_CaMau.tifpatch_1031.tif
- INPUT_DONE/train_images/train/IMAGE_CaMau.tifpatch_1032.tif
- INPUT_DONE/train_images/train/IMAGE_CaMau.tifpatch_1033.tif
- INPUT_DONE/train_images/train/IMAGE_CaMau.tifpatch_1034.tif
- INPUT_DONE/train_images/train/IMAGE_CaMau.tifpatch_1035.tif
- INPUT_DONE/train_images/train/IMAGE_CaMau.tifpatch_1036.tif
- INPUT_DONE/train_images/train/IMAGE_CaMau.tifpatch_1037.tif
- INPUT_DONE/train_images/train/IMAGE_CaMau.tifpatch_1038.tif
- INPUT_DONE/train_images/train/IMAGE_CaMau.tifpatch_1039.tif
- INPUT_DONE/train_images/train/IMAGE_CaMau.tifpatch_104.tif
- INPUT_DONE/train_images/train/IMAGE_CaMau.tifpatch_105.tif
- INPUT_DONE/train_images/train/IMAGE_CaMau.tifpatch_108.tif
- INPUT_DONE/train_images/train/IMAGE_CaMau.tifpatch_109.tif
- INPUT_DONE/train_images/train/IMAGE_CaMau.tifpatch_1110.tif
- INPUT_DONE/train_images/train/IMAGE_CaMau.tifpatch_1113.tif
- INPUT_DONE/train_images/train/IMAGE_CaMau.tifpatch_1115.tif
- INPUT_DONE/train_images/train/IMAGE_CaMau.tifpatch_1116.tif
- INPUT_DONE/train_images/train/IMAGE_CaMau.tifpatch_1117.tif
- INPUT_DONE/train_images/train/IMAGE_CaMau.tifpatch_1118.tif
- INPUT_DONE/train_images/train/IMAGE_CaMau.tifpatch_1119.tif
- INPUT_DONE/train_images/train/IMAGE_CaMau.tifpatch_112.tif
- INPUT_DONE/train_images/train/IMAGE_CaMau.tifpatch_1120.tif
- INPUT_DONE/train_images/train/IMAGE_CaMau.tifpatch_1121.tif
- INPUT_DONE/train_images/train/IMAGE_CaMau.tifpatch_1122.tif
- INPUT_DONE/train_images/train/IMAGE_CaMau.tifpatch_1124.tif
- INPUT_DONE/train_images/train/IMAGE_CaMau.tifpatch_1125.tif
- INPUT_DONE/train_images/train/IMAGE_CaMau.tifpatch_1126.tif
- INPUT_DONE/train_images/train/IMAGE_CaMau.tifpatch_1128.tif
- INPUT_DONE/train_images/train/IMAGE_CaMau.tifpatch_113.tif
- INPUT_DONE/train_images/train/IMAGE_CaMau.tifpatch_1130.tif
- INPUT_DONE/train_images/train/IMAGE_CaMau.tifpatch_1131.tif
- INPUT_DONE/train_images/train/IMAGE_CaMau.tifpatch_1132.tif
- INPUT_DONE/train_images/train/IMAGE_CaMau.tifpatch_1135.tif
- INPUT_DONE/train_images/train/IMAGE_CaMau.tifpatch_1136.tif
- INPUT_DONE/train_images/train/IMAGE_CaMau.tifpatch_114.tif
- INPUT_DONE/train_images/train/IMAGE_CaMau.tifpatch_115.tif
- INPUT_DONE/train_images/train/IMAGE_CaMau.tifpatch_116.tif
- INPUT_DONE/train_images/train/IMAGE_CaMau.tifpatch_117.tif
- INPUT_DONE/train_images/train/IMAGE_CaMau.tifpatch_119.tif
- INPUT_DONE/train_images/train/IMAGE_CaMau.tifpatch_1210.tif
- INPUT_DONE/train_images/train/IMAGE_CaMau.tifpatch_1213.tif
- INPUT_DONE/train_images/train/IMAGE_CaMau.tifpatch_1214.tif
- INPUT_DONE/train_images/train/IMAGE_CaMau.tifpatch_1215.tif
- INPUT_DONE/train_images/train/IMAGE_CaMau.tifpatch_1217.tif
- INPUT_DONE/train_images/train/IMAGE_CaMau.tifpatch_1219.tif
- INPUT_DONE/train_images/train/IMAGE_CaMau.tifpatch_1221.tif
- INPUT_DONE/train_images/train/IMAGE_CaMau.tifpatch_1223.tif
- INPUT_DONE/train_images/train/IMAGE_CaMau.tifpatch_1224.tif
- INPUT_DONE/train_images/train/IMAGE_CaMau.tifpatch_1225.tif
- INPUT_DONE/train_images/train/IMAGE_CaMau.tifpatch_1226.tif
- INPUT_DONE/train_images/train/IMAGE_CaMau.tifpatch_1227.tif
- INPUT_DONE/train_images/train/IMAGE_CaMau.tifpatch_1230.tif
- INPUT_DONE/train_images/train/IMAGE_CaMau.tifpatch_1231.tif
- INPUT_DONE/train_images/train/IMAGE_CaMau.tifpatch_1232.tif
- INPUT_DONE/train_images/train/IMAGE_CaMau.tifpatch_1233.tif
- INPUT_DONE/train_images/train/IMAGE_CaMau.tifpatch_1234.tif
- INPUT_DONE/train_images/train/IMAGE_CaMau.tifpatch_1235.tif
- INPUT_DONE/train_images/train/IMAGE_CaMau.tifpatch_126.tif
- INPUT_DONE/train_images/train/IMAGE_CaMau.tifpatch_127.tif
- INPUT_DONE/train_images/train/IMAGE_CaMau.tifpatch_128.tif
- INPUT_DONE/train_images/train/IMAGE_CaMau.tifpatch_1310.tif
- INPUT_DONE/train_images/train/IMAGE_CaMau.tifpatch_1311.tif
- INPUT_DONE/train_images/train/IMAGE_CaMau.tifpatch_1312.tif
- INPUT_DONE/train_images/train/IMAGE_CaMau.tifpatch_1313.tif
- INPUT_DONE/train_images/train/IMAGE_CaMau.tifpatch_1314.tif
- INPUT_DONE/train_images/train/IMAGE_CaMau.tifpatch_1316.tif
- INPUT_DONE/train_images/train/IMAGE_CaMau.tifpatch_1318.tif
- INPUT_DONE/train_images/train/IMAGE_CaMau.tifpatch_1319.tif
- INPUT_DONE/train_images/train/IMAGE_CaMau.tifpatch_132.tif
- INPUT_DONE/train_images/train/IMAGE_CaMau.tifpatch_1320.tif
- INPUT_DONE/train_images/train/IMAGE_CaMau.tifpatch_1321.tif
- INPUT_DONE/train_images/train/IMAGE_CaMau.tifpatch_1322.tif
- INPUT_DONE/train_images/train/IMAGE_CaMau.tifpatch_1323.tif
- INPUT_DONE/train_images/train/IMAGE_CaMau.tifpatch_1324.tif
- INPUT_DONE/train_images/train/IMAGE_CaMau.tifpatch_1326.tif
- INPUT_DONE/train_images/train/IMAGE_CaMau.tifpatch_1328.tif
- INPUT_DONE/train_images/train/IMAGE_CaMau.tifpatch_133.tif
- INPUT_DONE/train_images/train/IMAGE_CaMau.tifpatch_1330.tif
- INPUT_DONE/train_images/train/IMAGE_CaMau.tifpatch_1332.tif
- INPUT_DONE/train_images/train/IMAGE_CaMau.tifpatch_1333.tif
- INPUT_DONE/train_images/train/IMAGE_CaMau.tifpatch_1334.tif
- INPUT_DONE/train_images/train/IMAGE_CaMau.tifpatch_1335.tif
- INPUT_DONE/train_images/train/IMAGE_CaMau.tifpatch_134.tif
- INPUT_DONE/train_images/train/IMAGE_CaMau.tifpatch_135.tif
- INPUT_DONE/train_images/train/IMAGE_CaMau.tifpatch_136.tif
- INPUT_DONE/train_images/train/IMAGE_CaMau.tifpatch_1410.tif
- INPUT_DONE/train_images/train/IMAGE_CaMau.tifpatch_1411.tif
- INPUT_DONE/train_images/train/IMAGE_CaMau.tifpatch_1412.tif
- INPUT_DONE/train_images/train/IMAGE_CaMau.tifpatch_1413.tif
- INPUT_DONE/train_images/train/IMAGE_CaMau.tifpatch_1414.tif
- INPUT_DONE/train_images/train/IMAGE_CaMau.tifpatch_1415.tif
- INPUT_DONE/train_images/train/IMAGE_CaMau.tifpatch_1416.tif
- INPUT_DONE/train_images/train/IMAGE_CaMau.tifpatch_1418.tif
- INPUT_DONE/train_images/train/IMAGE_CaMau.tifpatch_1419.tif
- INPUT_DONE/train_images/train/IMAGE_CaMau.tifpatch_142.tif
- INPUT_DONE/train_images/train/IMAGE_CaMau.tifpatch_1422.tif
- INPUT_DONE/train_images/train/IMAGE_CaMau.tifpatch_1423.tif
- INPUT_DONE/train_images/train/IMAGE_CaMau.tifpatch_1425.tif
- INPUT_DONE/train_images/train/IMAGE_CaMau.tifpatch_1426.tif
- INPUT_DONE/train_images/train/IMAGE_CaMau.tifpatch_1427.tif
- INPUT_DONE/train_images/train/IMAGE_CaMau.tifpatch_143.tif
- INPUT_DONE/train_images/train/IMAGE_CaMau.tifpatch_1430.tif
- INPUT_DONE/train_images/train/IMAGE_CaMau.tifpatch_1431.tif
- INPUT_DONE/train_images/train/IMAGE_CaMau.tifpatch_1432.tif
- INPUT_DONE/train_images/train/IMAGE_CaMau.tifpatch_144.tif
- INPUT_DONE/train_images/train/IMAGE_CaMau.tifpatch_145.tif
- INPUT_DONE/train_images/train/IMAGE_CaMau.tifpatch_146.tif
- INPUT_DONE/train_images/train/IMAGE_CaMau.tifpatch_1513.tif
- INPUT_DONE/train_images/train/IMAGE_CaMau.tifpatch_1514.tif
- INPUT_DONE/train_images/train/IMAGE_CaMau.tifpatch_1515.tif
- INPUT_DONE/train_images/train/IMAGE_CaMau.tifpatch_1516.tif
- INPUT_DONE/train_images/train/IMAGE_CaMau.tifpatch_1517.tif
- INPUT_DONE/train_images/train/IMAGE_CaMau.tifpatch_1518.tif
- INPUT_DONE/train_images/train/IMAGE_CaMau.tifpatch_1519.tif
- INPUT_DONE/train_images/train/IMAGE_CaMau.tifpatch_152.tif
- INPUT_DONE/train_images/train/IMAGE_CaMau.tifpatch_1520.tif
- INPUT_DONE/train_images/train/IMAGE_CaMau.tifpatch_1521.tif
- INPUT_DONE/train_images/train/IMAGE_CaMau.tifpatch_1522.tif
- INPUT_DONE/train_images/train/IMAGE_CaMau.tifpatch_1523.tif
- INPUT_DONE/train_images/train/IMAGE_CaMau.tifpatch_1524.tif
- INPUT_DONE/train_images/train/IMAGE_CaMau.tifpatch_1527.tif
- INPUT_DONE/train_images/train/IMAGE_CaMau.tifpatch_1528.tif
- INPUT_DONE/train_images/train/IMAGE_CaMau.tifpatch_153.tif
- INPUT_DONE/train_images/train/IMAGE_CaMau.tifpatch_155.tif
- INPUT_DONE/train_images/train/IMAGE_CaMau.tifpatch_156.tif
- INPUT_DONE/train_images/train/IMAGE_CaMau.tifpatch_158.tif
- INPUT_DONE/train_images/train/IMAGE_CaMau.tifpatch_159.tif
- INPUT_DONE/train_images/train/IMAGE_CaMau.tifpatch_1610.tif
- INPUT_DONE/train_images/train/IMAGE_CaMau.tifpatch_1612.tif
- INPUT_DONE/train_images/train/IMAGE_CaMau.tifpatch_1614.tif
- INPUT_DONE/train_images/train/IMAGE_CaMau.tifpatch_1616.tif
- INPUT_DONE/train_images/train/IMAGE_CaMau.tifpatch_1618.tif
- INPUT_DONE/train_images/train/IMAGE_CaMau.tifpatch_1619.tif
- INPUT_DONE/train_images/train/IMAGE_CaMau.tifpatch_1620.tif
- INPUT_DONE/train_images/train/IMAGE_CaMau.tifpatch_1621.tif
- INPUT_DONE/train_images/train/IMAGE_CaMau.tifpatch_1622.tif
- INPUT_DONE/train_images/train/IMAGE_CaMau.tifpatch_1623.tif
- INPUT_DONE/train_images/train/IMAGE_CaMau.tifpatch_1624.tif
- INPUT_DONE/train_images/train/IMAGE_CaMau.tifpatch_1625.tif
- INPUT_DONE/train_images/train/IMAGE_CaMau.tifpatch_164.tif
- INPUT_DONE/train_images/train/IMAGE_CaMau.tifpatch_165.tif
- INPUT_DONE/train_images/train/IMAGE_CaMau.tifpatch_166.tif
- INPUT_DONE/train_images/train/IMAGE_CaMau.tifpatch_168.tif
- INPUT_DONE/train_images/train/IMAGE_CaMau.tifpatch_1710.tif
- INPUT_DONE/train_images/train/IMAGE_CaMau.tifpatch_1711.tif
- INPUT_DONE/train_images/train/IMAGE_CaMau.tifpatch_1713.tif
- INPUT_DONE/train_images/train/IMAGE_CaMau.tifpatch_1714.tif
- INPUT_DONE/train_images/train/IMAGE_CaMau.tifpatch_1715.tif
- INPUT_DONE/train_images/train/IMAGE_CaMau.tifpatch_1716.tif
- INPUT_DONE/train_images/train/IMAGE_CaMau.tifpatch_1718.tif
- INPUT_DONE/train_images/train/IMAGE_CaMau.tifpatch_1719.tif
- INPUT_DONE/train_images/train/IMAGE_CaMau.tifpatch_1720.tif
- INPUT_DONE/train_images/train/IMAGE_CaMau.tifpatch_1721.tif
- INPUT_DONE/train_images/train/IMAGE_CaMau.tifpatch_1722.tif
- INPUT_DONE/train_images/train/IMAGE_CaMau.tifpatch_176.tif
- INPUT_DONE/train_images/train/IMAGE_CaMau.tifpatch_178.tif
- INPUT_DONE/train_images/train/IMAGE_CaMau.tifpatch_179.tif
- INPUT_DONE/train_images/train/IMAGE_CaMau.tifpatch_1810.tif
- INPUT_DONE/train_images/train/IMAGE_CaMau.tifpatch_1812.tif
- INPUT_DONE/train_images/train/IMAGE_CaMau.tifpatch_1813.tif
- INPUT_DONE/train_images/train/IMAGE_CaMau.tifpatch_1815.tif
- INPUT_DONE/train_images/train/IMAGE_CaMau.tifpatch_1817.tif
- INPUT_DONE/train_images/train/IMAGE_CaMau.tifpatch_1912.tif
- INPUT_DONE/train_images/train/IMAGE_CaMau.tifpatch_1913.tif
- INPUT_DONE/train_images/train/IMAGE_CaMau.tifpatch_213.tif
- INPUT_DONE/train_images/train/IMAGE_CaMau.tifpatch_214.tif
- INPUT_DONE/train_images/train/IMAGE_CaMau.tifpatch_217.tif
- INPUT_DONE/train_images/train/IMAGE_CaMau.tifpatch_220.tif
- INPUT_DONE/train_images/train/IMAGE_CaMau.tifpatch_222.tif
- INPUT_DONE/train_images/train/IMAGE_CaMau.tifpatch_223.tif
- INPUT_DONE/train_images/train/IMAGE_CaMau.tifpatch_225.tif
- INPUT_DONE/train_images/train/IMAGE_CaMau.tifpatch_226.tif
- INPUT_DONE/train_images/train/IMAGE_CaMau.tifpatch_227.tif
- INPUT_DONE/train_images/train/IMAGE_CaMau.tifpatch_228.tif
- INPUT_DONE/train_images/train/IMAGE_CaMau.tifpatch_230.tif
- INPUT_DONE/train_images/train/IMAGE_CaMau.tifpatch_231.tif
- INPUT_DONE/train_images/train/IMAGE_CaMau.tifpatch_234.tif
- INPUT_DONE/train_images/train/IMAGE_CaMau.tifpatch_235.tif
- INPUT_DONE/train_images/train/IMAGE_CaMau.tifpatch_236.tif
- INPUT_DONE/train_images/train/IMAGE_CaMau.tifpatch_237.tif
- INPUT_DONE/train_images/train/IMAGE_CaMau.tifpatch_238.tif
- INPUT_DONE/train_images/train/IMAGE_CaMau.tifpatch_239.tif
- INPUT_DONE/train_images/train/IMAGE_CaMau.tifpatch_240.tif
- INPUT_DONE/train_images/train/IMAGE_CaMau.tifpatch_241.tif
- INPUT_DONE/train_images/train/IMAGE_CaMau.tifpatch_242.tif
- INPUT_DONE/train_images/train/IMAGE_CaMau.tifpatch_243.tif
- INPUT_DONE/train_images/train/IMAGE_CaMau.tifpatch_244.tif
- INPUT_DONE/train_images/train/IMAGE_CaMau.tifpatch_246.tif
- INPUT_DONE/train_images/train/IMAGE_CaMau.tifpatch_310.tif
- INPUT_DONE/train_images/train/IMAGE_CaMau.tifpatch_311.tif
- INPUT_DONE/train_images/train/IMAGE_CaMau.tifpatch_312.tif
- INPUT_DONE/train_images/train/IMAGE_CaMau.tifpatch_314.tif
- INPUT_DONE/train_images/train/IMAGE_CaMau.tifpatch_315.tif
- INPUT_DONE/train_images/train/IMAGE_CaMau.tifpatch_316.tif
- INPUT_DONE/train_images/train/IMAGE_CaMau.tifpatch_317.tif
- INPUT_DONE/train_images/train/IMAGE_CaMau.tifpatch_319.tif
- INPUT_DONE/train_images/train/IMAGE_CaMau.tifpatch_320.tif
- INPUT_DONE/train_images/train/IMAGE_CaMau.tifpatch_321.tif
- INPUT_DONE/train_images/train/IMAGE_CaMau.tifpatch_323.tif
- INPUT_DONE/train_images/train/IMAGE_CaMau.tifpatch_325.tif
- INPUT_DONE/train_images/train/IMAGE_CaMau.tifpatch_327.tif
- INPUT_DONE/train_images/train/IMAGE_CaMau.tifpatch_329.tif
- INPUT_DONE/train_images/train/IMAGE_CaMau.tifpatch_330.tif
- INPUT_DONE/train_images/train/IMAGE_CaMau.tifpatch_331.tif
- INPUT_DONE/train_images/train/IMAGE_CaMau.tifpatch_333.tif
- INPUT_DONE/train_images/train/IMAGE_CaMau.tifpatch_334.tif
- INPUT_DONE/train_images/train/IMAGE_CaMau.tifpatch_336.tif
- INPUT_DONE/train_images/train/IMAGE_CaMau.tifpatch_337.tif
- INPUT_DONE/train_images/train/IMAGE_CaMau.tifpatch_338.tif
- INPUT_DONE/train_images/train/IMAGE_CaMau.tifpatch_339.tif
- INPUT_DONE/train_images/train/IMAGE_CaMau.tifpatch_342.tif
- INPUT_DONE/train_images/train/IMAGE_CaMau.tifpatch_343.tif
- INPUT_DONE/train_images/train/IMAGE_CaMau.tifpatch_344.tif
- INPUT_DONE/train_images/train/IMAGE_CaMau.tifpatch_413.tif
- INPUT_DONE/train_images/train/IMAGE_CaMau.tifpatch_415.tif
- INPUT_DONE/train_images/train/IMAGE_CaMau.tifpatch_416.tif
- INPUT_DONE/train_images/train/IMAGE_CaMau.tifpatch_417.tif
- INPUT_DONE/train_images/train/IMAGE_CaMau.tifpatch_418.tif
- INPUT_DONE/train_images/train/IMAGE_CaMau.tifpatch_419.tif
- INPUT_DONE/train_images/train/IMAGE_CaMau.tifpatch_420.tif
- INPUT_DONE/train_images/train/IMAGE_CaMau.tifpatch_423.tif
- INPUT_DONE/train_images/train/IMAGE_CaMau.tifpatch_424.tif
- INPUT_DONE/train_images/train/IMAGE_CaMau.tifpatch_425.tif
- INPUT_DONE/train_images/train/IMAGE_CaMau.tifpatch_426.tif
- INPUT_DONE/train_images/train/IMAGE_CaMau.tifpatch_427.tif
- INPUT_DONE/train_images/train/IMAGE_CaMau.tifpatch_428.tif
- INPUT_DONE/train_images/train/IMAGE_CaMau.tifpatch_430.tif
- INPUT_DONE/train_images/train/IMAGE_CaMau.tifpatch_431.tif
- INPUT_DONE/train_images/train/IMAGE_CaMau.tifpatch_432.tif
- INPUT_DONE/train_images/train/IMAGE_CaMau.tifpatch_433.tif
- INPUT_DONE/train_images/train/IMAGE_CaMau.tifpatch_434.tif
- INPUT_DONE/train_images/train/IMAGE_CaMau.tifpatch_436.tif
- INPUT_DONE/train_images/train/IMAGE_CaMau.tifpatch_437.tif
- INPUT_DONE/train_images/train/IMAGE_CaMau.tifpatch_438.tif
- INPUT_DONE/train_images/train/IMAGE_CaMau.tifpatch_439.tif
- INPUT_DONE/train_images/train/IMAGE_CaMau.tifpatch_440.tif
- INPUT_DONE/train_images/train/IMAGE_CaMau.tifpatch_441.tif
- INPUT_DONE/train_images/train/IMAGE_CaMau.tifpatch_442.tif
- INPUT_DONE/train_images/train/IMAGE_CaMau.tifpatch_510.tif
- INPUT_DONE/train_images/train/IMAGE_CaMau.tifpatch_511.tif
- INPUT_DONE/train_images/train/IMAGE_CaMau.tifpatch_512.tif
- INPUT_DONE/train_images/train/IMAGE_CaMau.tifpatch_513.tif
- INPUT_DONE/train_images/train/IMAGE_CaMau.tifpatch_514.tif
- INPUT_DONE/train_images/train/IMAGE_CaMau.tifpatch_515.tif
- INPUT_DONE/train_images/train/IMAGE_CaMau.tifpatch_517.tif
- INPUT_DONE/train_images/train/IMAGE_CaMau.tifpatch_518.tif
- INPUT_DONE/train_images/train/IMAGE_CaMau.tifpatch_519.tif
- INPUT_DONE/train_images/train/IMAGE_CaMau.tifpatch_521.tif
- INPUT_DONE/train_images/train/IMAGE_CaMau.tifpatch_523.tif
- INPUT_DONE/train_images/train/IMAGE_CaMau.tifpatch_525.tif
- INPUT_DONE/train_images/train/IMAGE_CaMau.tifpatch_526.tif
- INPUT_DONE/train_images/train/IMAGE_CaMau.tifpatch_527.tif
- INPUT_DONE/train_images/train/IMAGE_CaMau.tifpatch_528.tif
- INPUT_DONE/train_images/train/IMAGE_CaMau.tifpatch_529.tif
- INPUT_DONE/train_images/train/IMAGE_CaMau.tifpatch_530.tif
- INPUT_DONE/train_images/train/IMAGE_CaMau.tifpatch_531.tif
[truncated: 809 more entries]
